# Supplementary material for: How does people-centered integrated care in medical alliance in China promote the continuity of healthcare for internal migrants: The moderating role of respect
Source: Front Public Health. 2023 Jan 4;10:1030323. doi: 10.3389/fpubh.2022.1030323 (PMC9845872; doi:10.3389/fpubh.2022.1030323)
Supplement: Supplementary file 1 [file Table_1.XLS]

## Sheet: Sheet1
rowtype	varname	A1	A2	A3	B1	B2	B3	B4	C1	C2	C3	D1	D2	D3	E1	E2	E3	E4	E5
cow	A1	1.702
cow	A2	1.009	1.389
cow	A3	0.899	0.931	1.552
cow	B1	0.434	0.382	0.516	1.245
cow	B2	0.407	0.38	0.493	0.726	1.309
cow	B3	0.548	0.526	0.586	0.54	0.527	1.504
cow	B4	0.503	0.497	0.577	0.612	0.664	0.765	1.286
cow	C1	0.848	0.755	0.764	0.508	0.529	0.599	0.649	2.06
cow	C2	0.921	0.802	0.843	0.548	0.581	0.701	0.627	1.802	2.257
cow	C3	0.694	0.601	0.629	0.447	0.404	0.447	0.602	0.958	1.018	1.56
cow	D1	0.673	0.635	0.547	0.421	0.419	0.556	0.489	0.679	0.728	0.582	1.529
cow	D2	0.84	0.721	0.79	0.476	0.461	0.645	0.544	0.871	0.978	0.714	0.958	2.21
cow	D3	0.664	0.704	0.701	0.49	0.471	0.593	0.481	0.74	0.778	0.517	0.768	0.861	1.726
cow	E1	0.183	0.132	0.162	0.316	0.31	0.239	0.24	0.242	0.24	0.191	0.229	0.197	0.195	0.763
cow	E2	0.216	0.208	0.24	0.391	0.339	0.29	0.251	0.25	0.281	0.193	0.246	0.199	0.285	0.517	0.917
cow	E3	0.221	0.192	0.238	0.352	0.313	0.286	0.271	0.368	0.446	0.191	0.315	0.336	0.32	0.486	0.542	1.059
cow	E4	0.436	0.444	0.478	0.526	0.494	0.562	0.548	0.74	0.808	0.501	0.523	0.523	0.5	0.496	0.491	0.654	1.737
cow	E5	0.315	0.279	0.303	0.428	0.361	0.34	0.354	0.399	0.435	0.308	0.379	0.421	0.33	0.446	0.482	0.469	0.669	0.985
N		756	756	756	756	756	756	756	756	756	756	756	756	756	756	756	756	756	756
